# Supplementary material for: Mycoplasma bovis Invades Non-Phagocytic Cells by Clathrin-Dependent Endocytic Pathways and Escapes from Phagocytic Vesicles
Source: Pathogens. 2024 Nov 15;13(11):1003. doi: 10.3390/pathogens13111003 (PMC11597682; doi:10.3390/pathogens13111003)
Supplement: Supplementary file 1 [file pathogens-13-01003-s001.zip]

Archive with 1 entries (1 files):
- pathogens-3200628-Supplementary Video S1.wmv
